# Supplementary material for: The Combined Effect of Dietary and Behavioral Risk Factors in Gastric Cancer: A Case-Control Study Using a Healthy Lifestyle Index in Fujian, China
Source: Nutrients. 2026 Apr 24;18(9):1343. doi: 10.3390/nu18091343 (PMC13165403; doi:10.3390/nu18091343)
Supplement: Supplementary file 1 [file nutrients-18-01343-s001.zip]

Archive with 1 entries (1 files):
- nutrients-4227494-supplementary.pdf
